# Supplementary material for: iSupport for rare dementias: a mixed-methods non-randomised feasibility study of an online self-help programme for carers
Source: Pilot Feasibility Stud. 2025 Apr 30;11:58. doi: 10.1186/s40814-025-01639-z (PMC12042611; doi:10.1186/s40814-025-01639-z)
Supplement: Supplementary file 4 — Additional file 4. Content Analysis table. [file 40814_2025_1639_MOESM4_ESM.xlsx]

## Sheet: Sheet1
Quote	Condensed meaning	Category		Categories	Frequency
Very little of the material was new to me because we have been dealing with PPA for 6+ years. I can see that it would be Provide iSupport at the point of diagnosis.	Provide iSupport at the point of diagnosis	Provide iSupport at the point of diagnosis		Provide iSupport at the point of diagnosis	5
I thought the modules I completed were very useful, providing me with some helpful tips.	Useful tips in modules	Useful and informative		Useful and informative	7
I needed to find the original link sent to me in an email and then navigate my way in.	Needing to search for link then naviagte in to platform	Technical difficulties		Technical difficulties	10
I’ve tried to do module 5 today and it crashed on me 3 times and I had to put in all my work again	Module 5 crashed and had to input work again	Technical difficulties		Information to add or expand on	3
Some of the menu wasn’t easy to navigate always	The menu wasn't easy to navigate	Technical difficulties		Different format would be preferred	3
Personally I would use any support package as the need arose. In this way iSupport for Rare Dementias' support package works extremely well as the menu is very clear and allows you to access the relavant topic you need. I particularly found the aditional links and support regarding the specific dementia very informative. I learned more about PPA that I have been able to find anywhere until using …	Works well, clear menu, relevant topic, additional links very informative	Useful and informative		Difficult to integrate into life as a carer	1
The only difficulty was using the return to menu button at the end of each stage	Difficulty with return to menu button	Technical difficulties
Personally, I didn't learn anything new because of the stage we are at now. My mum is beyond the stage of many of the examples now so a lot of it was no longer relevant to us but would have been relevant back at the beginning.	No longer relevant but would be at an earlier stage of dementia	Provide iSupport at the point of diagnosis
I would have liked a bit more about planning for the future and what might come next, knowing we can cope and being prepared and confident etc	More information on planning and being prepared	Information to add or expand on
On line support is not of great value to me as a Carer….sorry.	Online support is not useful	Different format would be preferred
I can very much see the value for people at or near the start of their caring "journey". In my own case my wife was diagnosed about 10 years ago and can no longer communicate verbally in any way, is doubly incontinent and seems to lack any motivation or interest in things. She does, however, seem quite content. Alas, the period during which iSupport would have been useful/helpful has long gone!	Has value for people at the start of their caring journey but not 10 years after diagnosis	Provide iSupport at the point of diagnosis
My comments are based on my husband being in advanced stages of FTD and thus we have gained knowledge already.	Have gained this knowledge already in the late stages of FTD	Provide iSupport at the point of diagnosis
I have tried a couple of times to log on and it says my browser doesn’t allow TDM to function so needed the PDF	Browser doesn't allow TDM to function	Technical difficulties
I could not get the website but I have been reading the program on PDF unfortunately this site won’t let me answer any of the questions.	Couldn't log on to website, can't answer questions on PDF	Technical difficulties
I found it easy to follow . It was also really refreshing, it wasn’t condescending. It felt supportive & creative& enabled space in challenging situations	Easy to follow, supportive and not condescending	Useful and informative
My iPad is quite old, so I wasn’t able to use it to access the site, instead I used my phone, which felt possible, but tricky too which didn’t feel so straight forward	Difficult to log in with old iPad, also tricky to use phone	Technical difficulties
I wish you all the best and I am sure this will be a useful tool for many carers in the future. Opinion isupport wasn’t particularly relevant for me; the reason for this is that my husband is now in his sixth year since diagnosis and i already have found out or researched the (albeit very useful) information long ago, so I am already familiar with all the strategies and suggestions the tool provi…	I would have been very grateful for something like this when we were at the start of this journey	Provide iSupport at the point of diagnosis
I find it difficult to integrate it into my life as a carer. Along with everything else I needed to do. Maybe a nudge would work for me. I try to make time for everything but something always slips.	Difficult to intergrate into life as a carer	Difficult to integrate into life as a carer
OMG this is THE VERY BEST in supportive manuals! From my perspective, it answered everything I asked of it. Certainly, I have been unable to find anything more it could offer me (us). The style, format and presentation of this document is accessible to everyone. At no point does it patronise. It takes into complete consideration the background, diversity, life skills and intrinsic knowledge which…	From my perspective, it answered everything I asked of it.The style, format and presentation of this document is accessible to everyone. At no point does it patronise.	Useful and informative
My only “criticism”? I would like this in printed and bound form, as a companion manual to sit alongside me and my coffee; I’d buy one. But, now I’m betraying my age.	Would prefer a paper copy	Different format would be preferred
FYI - **** has just seen the Ophthalmologist and incidentally needs to have cataract operations. He mentioned to her that he often sees odd speech bubbles with flashing lights and a horrid man’s face. I thought, this is the start of Hallucinations, but she quickly told him that because his eyesight is failing, his brain is selecting random “helpful” (not!) images to offer him something to see. It…	Add info on Charles Bonnet Syndrome and typo	Information to add or expand on
It was probably actually easier to check the website using the PDF version!	Easier to check the PDF than the website	Different format would be preferred
It really is an excellent source of information. Congratulations!	Excellent source of information	Useful and informative
I only have a couple of minor comments and some more general thoughts. Minor comments (page numbers refer to PDF not printed numbers): - p21 rare dementias affect all ages not just young people - p38 mention the importance of obtaining consent from the person with dementia in any sexual activities - p55 there may be occasions when you need to speak about the person with dementia in front of them,…	Information to add or expand on	Information to add or expand on
Apologies sue my own sudden I’ll health I haven’t been able to take part as much as I wanted hit what I did see I was very impressed with . Easy to navigate	Very impressive and easy to navigate	Useful and informative
Couldn’t log in for a long time	Couldn’t log in for a long time	Technical difficulties
The programme has a couple of anomalies and it isn’t clear what is happening at the next stage once the current one is completed.	Wesbite has anomalies and naviagting between modules isn't clear	Technical difficulties
Otherwise, it was an interesting journey 👍	Interesting journey	Useful and informative
Another small issue in regards to how the site works. So when the site tries to launch the module my PC blocks it as a pop up, however I can launch the module in a separate window, which I did, completed the module, but because I have completed it outside as such it does not record that I have completed it. So having completed module 1, the system still shows 0/100.	Have to allow pop ups to open in separate window but it didn't record modules as complete.	Technical difficulties
